# Supplementary material for: Splicing Characteristics of Dystrophin Pseudoexons and Identification of a Novel Pathogenic Intronic Variant in the DMD Gene
Source: Genes (Basel). 2020 Oct 10;11(10):1180. doi: 10.3390/genes11101180 (PMC7650627; doi:10.3390/genes11101180)
Supplement: Supplementary file 1 [file genes-11-01180-s001.zip]

Archive with 22 entries (21 files):
- Supplementary files/
- __MACOSX/._Supplementary files
- Supplementary files/.DS_Store
- __MACOSX/Supplementary files/._.DS_Store
- Supplementary files/Table S2.pdf
- __MACOSX/Supplementary files/._Table S2.pdf
- Supplementary files/Table S3.pdf
- __MACOSX/Supplementary files/._Table S3.pdf
- Supplementary files/Table S1.pdf
- __MACOSX/Supplementary files/._Table S1.pdf
- Supplementary files/Table S4.pdf
- __MACOSX/Supplementary files/._Table S4.pdf
- Supplementary files/Table S5.pdf
- __MACOSX/Supplementary files/._Table S5.pdf
- Supplementary files/Table S6.pdf
- __MACOSX/Supplementary files/._Table S6.pdf
- Supplementary files/Figure S1.pdf
- __MACOSX/Supplementary files/._Figure S1.pdf
- Supplementary files/Figure S2.pdf
- __MACOSX/Supplementary files/._Figure S2.pdf
- Supplementary files/Figure S3.pdf
- __MACOSX/Supplementary files/._Figure S3.pdf
